# Supplementary material for: Prediction of antimicrobial resistance of Klebsiella pneumoniae from genomic data through machine learning
Source: PLoS One. 2024 Sep 18;19(9):e0309333. doi: 10.1371/journal.pone.0309333 (PMC11410219; doi:10.1371/journal.pone.0309333)
Supplement: S1 Table — The dataset contains the genomic data of 57 strains of Klebsiella pneumoniae. For each strain, it includes information on the resistance/susceptibility to 15 antimicrobial agents and the presence/absence of 34 resistance genes and 78 virulence genes. In the table, for each strain, a 0 indicates the absence of the specific gene (or susceptibility to the specific antimicrobial agent), while a 1 indicates the presence of the gene (or resistance to the antimicrobial agent). (ZIP) [file pone.0309333.s001.zip]

Archive with 2 entries (2 files):
- S1_Table.csv
- __MACOSX/._S1_Table.csv
