# Supplementary material for: Prediction of antimicrobial resistance of Klebsiella pneumoniae from genomic data through machine learning
Source: PLoS One. 2024 Sep 18;19(9):e0309333. doi: 10.1371/journal.pone.0309333 (PMC11410219; doi:10.1371/journal.pone.0309333)
Supplement: S1 Table — The dataset contains the genomic data of 57 strains of Klebsiella pneumoniae. For each strain, it includes information on the resistance/susceptibility to 15 antimicrobial agents and the presence/absence of 34 resistance genes and 78 virulence genes. In the table, for each strain, a 0 indicates the absence of the specific gene (or susceptibility to the specific antimicrobial agent), while a 1 indicates the presence of the gene (or resistance to the antimicrobial agent). (ZIP) [file pone.0309333.s001.zip › S1_Table.csv]

	Resistance																Resistance Genes
	Beta-lactams									Fluorochinolone	Aminoglycoside		Colistin	Fosfomycin	Sulfonamide		Beta-Lactamase												Quinolones	Aminoglycosides										Fosfomycin	Sulfonamide					Phenicols		Macrolides	Tetracicline
Sample	CZA	AMC	TZP	FEP	CAZ	MEM	IMI	AZT	MEM/VAB	CIP	AK	CN	COL	FOS	SXT		SHV-28	SHV-106	SHV-187	SHV-205	SHV-212	KPC-3	KPC-31	KPC-34	OXA-1	OXA-9	TEM-181	CTX-M-15	QnrB17	APH(3'')-Ib	APH(3'')-Ib10	APH(6)-Id	AAC(3)-IIe	AAC(6')-Ib-cr6	AAC(6')-Ib10	aadA2	ANT(2'')-Ia	ANT(3'')-IIa	ArmA	FosA6	sul1	sul2	dfrA12	dfrA14	dfrA17	catB3	catI	mphE	tet(A)
1	1	1	1	1	1	0	0	1	0	1	0	1	0	0	1		1	1	1	1	0	0	1	0	1	1	1	1	1	1	0	1	1	1	0	0	0	0	0	1	0	1	0	1	0	1	0	0	0
2	1	1	1	1	1	0	0	1	0	1	1	1	1	0	1		0	0	1	0	1	1	0	0	1	0	1	1	0	1	0	1	1	1	0	0	0	0	1	0	0	1	0	1	0	1	0	1	0
3	1	1	1	1	1	0	0	1	0	1	1	1	0	1	1		0	0	1	0	1	0	1	0	0	0	0	0	0	0	0	0	0	0	0	0	1	1	1	0	1	0	0	0	0	0	1	1	0
4	1	1	1	1	1	0	0	1	0	1	1	1	0	0	0		0	0	1	0	1	0	1	0	0	0	0	0	0	0	0	0	0	0	0	0	0	0	1	0	0	0	0	0	0	0	0	1	0
5	1	1	1	1	1	0	0	1	0	1	1	1	0	1	0		0	0	1	0	1	0	1	0	0	0	0	0	0	0	0	0	0	0	0	0	0	0	1	0	0	0	0	0	0	0	0	1	0
6	1	1	1	1	1	0	0	0	0	1	1	1	0	1	1		0	0	1	0	1	1	0	0	0	0	0	0	0	0	0	0	0	0	0	0	1	1	1	0	1	0	0	0	0	0	1	1	0
7	1	1	1	1	1	1	0	1	0	1	1	1	0	0	1		0	0	1	0	0	0	0	1	0	0	0	0	0	0	0	0	1	0	1	1	0	1	0	1	0	1	1	0	0	0	0	0	0
8	0	1	1	1	1	0	0	0	0	1	1	1	1	0	1		0	0	1	0	0	1	0	0	0	1	1	0	0	0	0	0	0	0	1	0	1	1	0	1	1	0	0	0	0	0	1	0	0
9	1	1	1	1	1	0	0	1	0	1	1	1	0	0	0		0	0	1	0	1	0	1	0	0	0	0	0	0	0	0	0	0	0	0	0	0	0	1	0	0	0	0	0	0	0	0	0	0
10	1	1	1	1	1	0	0	1	0	1	1	1	1	1	1		0	0	1	0	1	0	1	0	1	0	1	1	1	1	0	1	1	1	0	0	0	0	1	0	0	1	0	1	0	1	0	1	0
11	1	1	1	1	1	0	0	1	0	1	1	1	0	1	0		0	0	1	0	1	1	0	0	0	0	0	1	0	0	0	0	0	0	0	0	0	0	1	0	0	0	0	0	0	0	0	1	0
12	1	1	1	1	1	1	1	1	0	1	1	1	0	1	1		0	0	1	0	1	0	0	1	1	0	1	1	1	1	0	1	1	1	0	0	0	0	1	0	0	1	0	1	0	1	0	1	1
13	1	1	1	1	1	0	0	1	0	1	1	1	0	1	1		0	0	1	0	1	0	1	0	0	0	1	1	1	1	0	1	0	0	0	0	0	0	1	0	0	1	0	1	0	0	0	1	0
14	1	1	1	1	1	1	1	1	1	1	1	1	0	1	1		0	0	1	0	1	1	0	0	0	1	1	0	0	0	0	0	0	0	0	0	1	1	1	0	1	0	0	0	0	0	1	1	0
15	1	1	1	1	1	1	1	1	1	1	1	1	0	0	1		0	0	1	0	1	1	0	0	0	0	0	0	0	0	0	0	0	0	0	0	1	1	1	0	1	0	0	0	0	0	1	1	0
16	1	1	1	1	1	0	0	1	0	1	1	1	0	0	0		1	0	0	0	0	0	1	0	0	0	0	0	0	0	0	0	0	0	0	0	1	1	1	0	1	0	0	0	0	0	1	1	0
17	1	1	1	1	1	1	1	1	0	1	1	1	0	0	0		0	0	0	0	0	0	0	1	0	0	0	0	0	0	0	0	0	0	0	0	1	1	1	0	1	0	0	0	0	0	1	1	0
18	1	1	1	1	1	0	0	1	0	1	1	1	0	1	0		1	0	0	0	0	0	0	0	0	0	0	0	0	0	0	0	0	0	0	0	1	1	1	0	1	0	0	0	0	0	1	1	0
19	1	1	1	1	1	1	1	1	1	1	1	1	0	1	1		0	0	1	0	1	1	0	0	0	0	0	0	0	0	0	0	0	0	0	0	1	1	1	0	1	0	0	0	0	0	1	1	0
20	1	1	1	1	1	1	0	1	0	1	0	1	1	1	1		0	0	0	0	0	1	0	0	0	0	0	0	0	0	0	0	0	0	0	0	0	0	0	0	1	0	0	0	0	0	0	0	0
21	1	1	1	1	1	1	1	1	0	1	1	1	1	1	1		1	1	1	1	0	1	0	0	1	1	1	1	1	1	0	1	1	1	0	0	0	0	0	1	0	1	0	1	0	1	0	0	0
22	1	1	1	1	1	1	1	1	0	1	1	1	1	1	1		0	0	1	0	0	1	0	0	0	1	1	0	0	0	0	0	0	0	1	1	0	0	0	1	1	0	1	0	0	0	1	0	0
23	1	1	1	1	1	1	1	1	0	1	1	1	1	1	1		0	0	1	0	0	1	0	0	0	1	1	0	0	0	0	0	0	0	1	1	0	0	0	1	1	0	0	0	0	0	1	0	0
24	1	1	1	1	1	1	1	1	0	1	1	1	1	0	1		1	1	1	1	0	1	0	0	0	1	1	0	0	1	1	0	0	0	0	1	0	0	0	1	1	1	1	0	0	0	0	0	0
25	1	1	1	1	1	1	0	1	0	1	1	1	0	0	1		0	0	1	0	0	0	1	0	1	1	1	1	1	1	0	1	1	1	0	1	0	0	0	1	1	1	0	1	0	1	0	0	1
26	1	1	1	1	1	1	1	1	0	1	1	1	1	0	1		0	0	1	0	0	1	0	0	0	1	1	0	0	0	0	0	0	0	1	1	0	0	0	1	1	0	1	0	0	0	1	0	0
27	1	1	1	1	1	1	1	1	0	1	1	1	1	1	1		0	0	1	0	0	1	0	0	0	1	1	0	0	0	0	0	0	0	1	1	0	0	0	1	1	0	1	0	0	0	1	0	0
28	1	1	1	1	1	1	1	1	0	1	1	1	1	0	1		0	0	1	0	0	1	0	0	0	1	1	0	0	0	0	0	0	0	1	0	0	0	0	1	1	0	1	0	0	0	1	0	0
29	1	1	1	1	1	1	1	1	0	1	1	1	1	1	1		0	0	1	0	0	0	0	0	0	1	1	0	0	0	0	0	0	0	1	1	0	0	0	1	1	0	1	0	0	0	1	0	0
30	1	1	1	1	1	1	1	1	0	1	1	1	0	0	0		0	0	1	0	1	0	1	0	0	0	0	0	0	0	0	0	0	0	0	1	0	0	1	0	1	0	1	0	0	0	0	1	0
31	1	1	1	1	1	1	1	1	0	1	1	1	1	1	1		1	1	1	1	0	1	0	0	0	1	1	0	0	1	0	1	0	1	0	1	0	0	0	1	1	1	1	0	0	1	0	0	0
32	0	1	1	1	1	1	1	1	0	1	1	1	0	1	1		0	0	1	0	1	1	0	0	0	0	0	0	0	0	0	0	0	0	0	0	1	1	1	0	1	0	0	0	0	0	1	1	0
33	1	1	1	1	1	1	1	1	1	1	1	1	0	1	1		0	0	1	0	0	0	0	0	1	0	0	1	0	0	0	0	0	1	0	0	0	0	1	0	1	1	0	0	0	1	1	1	0
34	0	1	1	1	1	1	1	1	0	1	1	1	0	1	1		0	0	1	0	1	1	0	0	0	0	0	0	0	0	0	0	0	0	0	0	1	1	1	0	1	0	0	0	0	0	1	1	0
35	1	1	1	1	1	1	1	1	1	1	1	1	0	1	1		0	0	1	0	0	0	0	0	1	0	0	1	0	0	0	0	0	1	0	0	0	0	1	0	1	1	0	0	0	1	1	1	0
36	0	1	1	1	1	1	1	1	0	1	1	1	0	1	1		0	0	1	0	1	1	0	0	0	0	0	0	0	0	0	0	0	0	0	0	1	1	1	0	1	0	0	0	0	0	1	1	0
37	1	1	1	1	1	1	1	1	1	1	1	1	0	1	1		0	0	0	0	0	0	0	0	1	0	0	1	0	0	0	0	0	1	0	0	0	0	1	0	1	1	0	0	0	1	1	1	0
38	1	1	1	1	1	1	1	1	1	1	1	1	0	1	1		0	0	1	0	0	1	0	0	0	0	1	0	0	0	0	0	0	0	0	0	0	0	0	1	0	0	0	0	0	0	0	0	0
39	1	1	1	1	1	1	1	1	1	1	1	1	0	1	1		0	0	1	0	0	0	0	0	1	0	0	1	0	0	0	0	0	1	0	0	0	0	1	0	1	1	0	0	0	1	1	1	0
40	1	1	1	1	1	1	1	1	1	1	1	1	0	1	1		0	0	1	0	0	0	0	0	1	0	0	1	0	0	0	0	0	1	0	0	0	0	1	0	1	1	0	0	0	1	1	1	0
41	0	1	1	1	1	1	1	1	0	1	0	1	0	1	0		0	0	0	0	0	0	0	0	0	1	0	0	0	0	0	0	0	0	0	0	0	0	0	1	0	0	0	0	0	0	0	0	0
42	0	1	1	1	1	1	1	1	0	1	0	1	0	0	0		0	0	0	0	0	1	0	0	1	1	0	0	0	0	0	1	0	0	0	0	0	0	0	1	0	1	0	1	0	0	0	0	0
43	0	1	1	1	1	1	1	1	0	1	0	1	0	1	0		0	0	1	0	0	1	0	0	0	1	0	0	0	0	0	0	0	0	0	0	0	0	0	0	0	0	0	0	0	0	0	0	0
44	0	1	1	1	1	1	1	1	0	1	0	1	0	0	0		0	0	0	0	0	0	0	0	1	1	0	1	0	0	0	0	0	0	0	0	0	0	0	0	0	0	0	1	0	0	0	0	0
45	1	1	1	1	1	1	1	1	1	1	1	1	0	1	1		0	0	0	0	0	0	0	0	1	0	0	1	0	0	0	0	0	0	0	0	0	0	0	1	0	0	0	0	0	0	0	0	0
46	1	1	1	1	1	1	1	1	1	1	1	1	0	0	1		0	0	0	0	0	1	0	0	1	1	0	1	0	0	0	1	0	0	0	0	0	0	0	1	0	0	0	1	0	0	0	0	0
47	0	1	1	1	1	1	1	1	0	1	0	1	0	1	0		0	0	0	0	0	0	0	0	0	0	0	0	0	0	0	0	0	0	0	1	0	0	0	1	1	0	1	0	0	0	0	0	0
48	0	1	1	1	1	1	1	1	0	1	0	1	0	1	0		0	0	0	0	0	0	0	0	0	1	0	0	0	0	0	0	0	0	0	1	0	0	0	1	1	0	1	0	0	0	0	0	0
49	0	1	1	1	1	1	1	1	0	1	0	1	0	1	0		0	0	0	0	0	0	0	0	0	1	0	0	0	0	0	0	0	0	0	0	0	0	0	1	0	0	0	0	0	0	0	0	0
50	0	1	1	1	1	1	1	1	0	1	0	0	0	1	0		0	0	0	0	0	1	0	0	0	1	0	0	0	0	0	0	0	0	0	0	0	0	0	0	0	0	0	0	0	0	0	0	0
51	0	1	1	1	1	1	1	1	0	1	0	0	0	1	0		0	1	0	0	0	0	0	0	0	0	0	0	0	0	0	0	0	0	0	0	0	0	1	0	1	0	0	0	0	0	0	1	0
52	1	1	1	1	1	1	1	1	1	1	1	1	0	1	1		0	0	0	0	0	0	0	0	1	0	0	1	0	0	0	0	0	0	0	0	0	0	1	1	0	0	0	0	0	0	0	1	0
53	1	1	1	1	1	1	1	1	1	1	1	1	0	1	1		0	0	0	0	0	0	0	0	1	0	0	1	0	0	0	0	0	0	0	0	0	0	0	0	1	1	0	0	0	0	0	0	0
54	0	1	1	1	1	1	1	1	0	1	0	0	0	1	0		0	0	0	0	0	1	0	0	0	1	0	0	0	0	0	0	0	0	0	0	0	0	0	0	0	0	0	0	0	0	0	0	0
55	1	1	1	1	1	1	1	1	1	1	1	1	0	1	1		0	0	0	0	0	0	0	0	1	0	0	1	0	0	0	0	0	0	0	0	0	0	1	1	1	0	0	0	0	0	0	0	0
56	1	1	1	1	1	1	1	1	1	1	1	1	0	1	1		0	0	0	0	0	0	0	0	1	0	0	1	0	0	0	0	0	0	0	0	0	0	1	1	1	0	0	0	0	0	0	0	0
57	1	1	1	1	1	1	1	1	1	1	1	1	0	1	1		0	0	0	0	0	0	0	0	1	0	0	1	0	0	0	0	0	0	0	0	0	0	1	1	0	0	0	0	0	0	0	1	0
Key-legend
1	Resistant (antibiotic)/ Present (gene)
0	Susceptible (antibiotic)/Not present (gene)
NA	Not available
[truncated: 79 more columns]
